# Supplementary material for: Investigating the spatiotemporal differences and influencing factors of green water use efficiency of Yangtze River Economic Belt in China
Source: PLoS One. 2020 Apr 8;15(4):e0230963. doi: 10.1371/journal.pone.0230963 (PMC7141663; doi:10.1371/journal.pone.0230963)
Supplement: S1 Data — (XLSX) [file pone.0230963.s001.xlsx]

## Sheet: Sheet1
agricultural freshwater consumption(p1)	2004	2005	2006	2007	2008	2009	2010	2011	2012	2013	2014
Shanghai	18.81	18.46	18.3678	16.2121	16.74	16.7833	16.7634	16.7634	17.4509	16.2609	14.6
Jiangsu	288.53	263.81	270.687	268.513	287.34	300.117	304.225	304.225	305.352	301.944	297.8
Zhejiang	107.29	106.73	101.056	100.22	98.73	97.2773	94.6443	94.6443	91.2899	91.9454	88.2
Anhui	121.74	113.55	136.44	120.56	151.91	167.221	166.702	166.702	157.893	162.09	142.8
Jiangxi	128.54	134.6	132.921	151.351	148.89	157.21	151.022	151.022	155.66	175.68	168.6
Huebi	131.71	142.12	142.956	132.646	142.8	149.434	138.29	138.29	146.437	159.607	156.9
Hunan	202.3	201.33	198.398	193.894	193.19	189.251	185.788	185.788	187.95	195.251	200.2
Chongqing	20.32	21.39	18.1216	18.7494	18.93	19.0186	19.8353	19.8353	25.1838	24.556	23.7
Sichuan	121.17	121.83	121.2	118.71	113.64	123.64	127.26	127.26	145.794	139.413	145.4
Guizhou	51.92	50.45	54.3305	48.7248	51.58	50.8036	50.0484	50.0484	47.7403	48.2413	50.4
Yunan	109.65	108.41	105.575	105.945	105.06	103.461	95.3177	95.3177	103.752	102.67	103.3
industrial freshwater consumption (p2)	2004	2005	2006	2007	2008	2009	2010	2011	2012	2013	2014
Shanghai	77.89	81.31	77.9824	81.3468	79.56	84.158	84.8467	84.8467	72.9322	80.4258	66.2
Jiangsu	182.62	207.9	220.34	225.25	209.4	194.548	191.85	191.85	193.095	220.057	238
Zhejiang	55.77	58.1	62.7268	64.1659	61.03	55.3377	59.6957	59.6957	60.7403	58.7531	55.7
Anhui	63.29	67.72	79.64	83.81	85.4	93.658	94.009	94.009	99.252	98.43	92.7
Jiangxi	52.16	51.21	50.57	58.6016	59.92	53.18	57.354	57.354	58.72	60.13	61.3
Huebi	82.43	82.55	86.9302	96.6221	96.98	100.818	117.1	117.1	121.635	92.4284	90.2
Hunan	76.35	80.49	81.9755	82.544	82.04	83.52	89.7507	89.7507	98.12	94.3621	87.7
Chongqing	31.16	32.99	38.4292	40.9146	45.98	47.5504	47.3965	47.3965	39.4418	40.435	36.7
Sichuan	56.5	56.79	57.51	58.98	57.74	61.6	62.92	62.92	54.7456	58.2794	44.7
Guizhou	26.93	28.14	27.2996	31.7925	33.75	34.1449	34.3171	34.3171	39.6686	27.0219	27.7
Yunan	17.87	18.38	18.7636	22.3274	22.11	22.44	25.4804	25.4804	27.8097	25.2583	24.6
Domestic freshwater consumption (p3)	2004	2005	2006	2007	2008	2009	2010	2011	2012	2013	2014
Shanghai	19.1	19.78	20.3863	21.5963	22.36	23.0872	23.4583	23.4583	24.8542	25.7378	24.4
Jiangsu	40.57	43.05	46.1494	48.4179	49.48	51.3878	52.9093	52.9093	50.4605	51.41	52.8
Zhejiang	31.44	31.32	32.6413	33.9484	36.32	37.6035	39.4029	39.4029	41.5857	42.4632	43.8
Anhui	24.1	25.39	24.35	26.08	27.42	29.027	30.189	30.189	30.891	31.45	31.9
Jiangxi	21.68	20.95	20.8546	22.8984	23.39	26.09	27.49	27.49	26.11	26.88	27.4
Huebi	28.45	28.63	28.8214	29.3777	30.84	30.9299	32.3971	32.3971	30.9088	39.351	40.7
Hunan	42.05	43.49	44.1686	44.6153	45.05	46.1034	46.4297	46.4297	40.26	40.0057	41.8
Chongqing	15.63	16.39	16.2398	17.3295	17.4	18.2296	18.628	18.628	17.547	18.071	19.1
Sichuan	30.99	31.71	34.1909	34.4268	34.47	36.26	37.98	37.98	42.876	40.1136	42.5
Guizhou	15.07	17.93	17.6928	16.9464	16.07	14.8754	16.4657	16.4657	13.1384	16.0441	16.6
Yunan	18.53	19.13	19.5061	19.9481	22.32	23.5822	22.792	22.792	19.2233	20.4876	19.5
Industrial wastewater emission (p4)	2004	2005	2006	2007	2008	2009	2010	2011	2012	2013	2014
Shanghai	56359	51097	48336	47569.5	41871	41192	36696	44626	46359	45426	43939
Jiangsu	263538	296318	287181	268762	259999	256160	263760	246298	236094	220559	204890
Zhejiang	165274	192426	199593	201211	200488	203442	217426	182240	175416	163674	149380
Anhui	64054	63487	70119	73555.6	67007	73441.5	70971	70720	67175	70972	69580
Jiangxi	54949	53972	64074	71410.3	68681	67192.4	72526	71196	67871	68230	64856
Huebi	97451	92432	91146	91001.1	93687	91324.1	94593	104434	91609	84993	81657
Hunan	123126	122440	100024	100113	92340	96395.7	95605	97197	97133	92311	82271
Chongqing	83031	84885	86496	69002.8	67027	65683.8	45180	33954	30611	33451	34968
Sichuan	119223	122590	115348	114687	108700	105910	93444	80420	69984	64864	67577
Guizhou	16119	14850	13928	12101.1	11695	13477.6	14130	20626	23399	22898	32674
Yunan	38402	32928	34286	35352.3	32996	32375.2	30926	47228	42811	41844	40443
urban domestic sewage emission (p5)	2004	2005	2006	2007	2008	2009	2010	2011	2012	2013	2014
Shanghai	136966	148613	175419	179045	181880	189326	211554	169290	172530	177210	176940
Jiangsu	202573	223107	228368	236836	249702	266169	291740	346252	361835	373526	395931
Zhejiang	116052	120770	131101	136890	149889	161575	177402	237494	245049	254972	268360
Anhui	84262	93104	96352	101772	101663	106260	113729	172384	186980	195091	202522
Jiangxi	65143	69348	70444	69856.4	70228	79888.1	88135	122996	133059	138617	143079
Huebi	135178	144936	148524	155581	165187	174433	176162	188384	198337	208836	219798
Hunan	126881	133198	144110	151960	157991	163883	172505	181243	206680	214510	227181
Chongqing	52487	60336	64117	65237.6	78086	81384.9	82933	97356	101677	108937	110705
Sichuan	122497	139061	137027	138275	153643	156799	162651	199245	213443	242574	263468
Guizhou	39568	40818	41454	43011.3	44171	45681.6	46693	57262	68004	70112	78141
Yunan	39901	42274	46192	48406.7	50869	55215.4	61066	100208	111088	114635	116905
regional GDP (v)	2004	2005	2006	2007	2008	2009	2010	2011	2012	2013	2014
Shanghai	7450.27	8299.6	9353.65	10775.4	11820.6	12789.9	14107.3	15264.1	16402	17665	18901.5
Jiangsu	15403.2	17636.6	20264.5	23283.9	26240.9	29494.8	33240.7	36897.1	40635	44536	48410.6
Zhejiang	11243	12682.1	14444.9	16568.3	18241.7	19865.2	22229.2	24229.8	26164	28309.4	30460.9
Anhui	4812.68	5342.07	6009.83	6863.23	7734.86	8732.66	10007.6	11358.7	12733.4	14057.7	15351
Jiangxi	3495.94	3943.42	4428.46	5013.02	5674.74	6418.13	7316.66	8231.25	9132.65	10055	11030.4
Huebi	6309.92	7073.42	8007.11	9176.15	10405.8	11810.5	13558.5	15429.6	17165.4	18899.1	20732.3
Hunan	5612.26	6296.96	7102.97	8168.41	9303.82	10578.4	12122.9	13674.6	15214.2	16750.8	18342.1
Chongqing	2665.39	2977.24	3346.42	3878.5	4440.88	5102.57	5975.11	6955.03	7897.51	8868.9	9835.61
Sichuan	6556.01	7382.07	8378.65	9593.56	10648.8	12192.9	14034.1	16139.2	18164.8	19981.3	21679.7
Guizhou	1591.9	1794.07	2023.71	2323.22	2585.75	2880.52	3249.23	3736.61	4243.49	4773.92	5289.51
Yunan	2959.48	3222.87	3596.73	4035.53	4463.29	5003.35	5618.76	6388.54	7216.47	8089.67	8744.93
regional total people	2004	2005	2006	2007	2008	2009	2010	2011	2012	2013	2014
Shanghai	1742	1778	1964.11	2063.59	2140.64	2210.28	2302.66	2347.46	2380.43	2415.15	2426
Jiangsu	7433	7475	7655.66	7723.13	7762.48	7810.27	7869.34	7898.8	7919.98	7939.49	7960
Zhejiang	4720	4898	5071.8	5154.9	5212.4	5275.5	5446.51	5463	5477	5498	5508
Anhui	6461	6120	6110	6118	6135	6131	5956.7	5968	5988	6029.8	6083
Jiangxi	4284	4311	4339.13	4368.41	4400.1	4432.16	4462.25	4488.44	4503.93	4522.15	4542
Huebi	6016	5710	5693	5699	5711	5720	5727.91	5758	5779	5799	5816
Hunan	6698	6326	6342	6355	6380	6406	6570.1	6595.6	6638.93	6690.6	6737
Chongqing	3122	2798	2808	2816	2839	2859	2884.62	2919	2945	2970	2991
Sichuan	8725	8212	8169	8127	8138	8185	8044.92	8050	8076.2	8107	8140
Guizhou	3904	3730	3690	3631.98	3595.98	3537	3479	3469	3484.07	3502.22	3508
Yunan	4415	4450	4483	4514	4543	4571	4601.6	4631	4659	4686.6	4714
GDP per capita (edl)	2004	2005	2006	2007	2008	2009	2010	2011	2012	2013	2014
Shanghai	4.27685	4.66794	4.76229	5.22167	5.52199	5.78655	6.12651	6.50238	6.89037	7.31424	7.79124
Jiangsu	2.07227	2.35941	2.64699	3.01483	3.38048	3.77642	4.22407	4.67123	5.1307	5.60943	6.08174
Zhejiang	2.38199	2.58924	2.84808	3.21409	3.49968	3.76556	4.08136	4.43526	4.77706	5.14904	5.53031
Anhui	0.744882	0.872888	0.983606	1.12181	1.26078	1.42434	1.68006	1.90326	2.12648	2.33136	2.52358
Jiangxi	0.816046	0.914734	1.02059	1.14756	1.28968	1.44808	1.63968	1.83388	2.02771	2.22351	2.42853
Huebi	1.04886	1.23878	1.40648	1.61013	1.82205	2.06478	2.36709	2.67967	2.9703	3.25903	3.5647
Hunan	0.837901	0.995409	1.11999	1.28535	1.45828	1.65133	1.84516	2.0733	2.29166	2.50363	2.72259
Chongqing	0.853744	1.06406	1.19174	1.37731	1.56424	1.78474	2.07137	2.38268	2.68167	2.98616	3.2884
Sichuan	0.751406	0.898937	1.02566	1.18045	1.30853	1.48967	1.74446	2.00487	2.24918	2.46469	2.66335
Guizhou	0.407761	0.480984	0.548432	0.639657	0.719066	0.814397	0.933954	1.07714	1.21797	1.36311	1.50784
Yunan	0.670324	0.724241	0.802304	0.894003	0.982455	1.09459	1.22105	1.37952	1.54893	1.72613	1.8551
water resource endowment (wre)	2004	2005	2006	2007	2008	2009	2010	2011	2012	2013	2014
Shanghai	0.0664753	0.0672385	0.0594349	0.0577416	0.0554319	0.0561143	0.0543147	0.0532781	0.0484103	0.0506902	0.0433636
Jiangsu	0.0688443	0.0688642	0.0701671	0.0702023	0.0703667	0.0699147	0.0697625	0.0695023	0.0693067	0.0722226	0.0739447
Zhejiang	0.0412076	0.040047	0.0387287	0.0384749	0.037618	0.036057	0.0355719	0.0354646	0.0353507	0.0351331	0.0340777
Anhui	0.0323681	0.033768	0.0393502	0.0376675	0.0431508	0.0472853	0.0488358	0.0487433	0.0481022	0.0484212	0.0439586
Jiangxi	0.0472409	0.047961	0.0470937	0.0533034	0.0527715	0.0533555	0.0528581	0.0525497	0.0533956	0.0580896	0.0566491
Huebi	0.0403241	0.0443608	0.0454431	0.0453843	0.0473857	0.0491577	0.0502429	0.0499804	0.0517358	0.0502478	0.0494842
Hunan	0.04788	0.0514243	0.0511734	0.0505197	0.0502006	0.0497774	0.0490052	0.0488157	0.049154	0.0492659	0.0489387
Chongqing	0.0214958	0.0252931	0.0259226	0.0273415	0.0289926	0.0296602	0.0297647	0.0294141	0.0279024	0.027967	0.0265797
Sichuan	0.0239152	0.0256125	0.0260621	0.0261003	0.0252949	0.0270617	0.0283608	0.0283429	0.0301399	0.0293335	0.0285749
Guizhou	0.0240574	0.0258767	0.0269168	0.0268348	0.0281982	0.0282228	0.0289828	0.0290663	0.0288591	0.0260713	0.0269954
Yunan	0.0330804	0.032791	0.0320866	0.0328358	0.0329056	0.0327026	0.0312044	0.0310063	0.0323643	0.0316682	0.0312686
water use structure (wus)	2004	2005	2006	2007	2008	2009	2010	2011	2012	2013	2014
Shanghai	0.162435	0.154412	0.157344	0.136059	0.141075	0.135318	0.134034	0.134034	0.151435	0.132824	0.138783
Jiangsu	0.563844	0.512491	0.503907	0.495247	0.526052	0.549611	0.55416	0.55416	0.556291	0.526575	0.505946
Zhejiang	0.55162	0.544124	0.514479	0.505309	0.503519	0.511398	0.488505	0.488505	0.4715	0.476002	0.469899
Anhui	0.582126	0.549453	0.567483	0.52315	0.57383	0.576811	0.573056	0.573056	0.548171	0.55516	0.534031
Jiangxi	0.635142	0.650996	0.650471	0.649991	0.641214	0.664792	0.640287	0.640287	0.647262	0.668773	0.655266
Huebi	0.542933	0.561074	0.552577	0.512847	0.527677	0.53145	0.480529	0.480529	0.489788	0.547751	0.54517
Hunan	0.630808	0.618887	0.611316	0.603931	0.603191	0.593497	0.577039	0.577039	0.575951	0.592353	0.607219
Chongqing	0.302786	0.302247	0.248955	0.243519	0.229984	0.22428	0.231019	0.231019	0.306474	0.295635	0.298113
Sichuan	0.580705	0.579233	0.569279	0.559644	0.552052	0.558194	0.557766	0.557766	0.598951	0.586247	0.625107
Guizhou	0.552811	0.52269	0.547008	0.499928	0.508679	0.508932	0.496359	0.496359	0.474805	0.528341	0.532207
Yunan	0.75077	0.742941	0.733951	0.71478	0.702789	0.692126	0.663818	0.663818	0.68808	0.691773	0.700814
technological innvoation (techi)	2004	2005	2006	2007	2008	2009	2010	2011	2012	2013	2014
Shanghai	0.0220959	0.0232588	0.024483	0.0246118	0.0257501	0.0281382	0.0280613	0.0311377	0.0336671	0.0359585	0.0365734
Jiangsu	0.01444	0.0152	0.016	0.0168	0.0192847	0.0208	0.021	0.022	0.0233	0.0245	0.0254
Zhejiang	0.012863	0.01354	0.0142527	0.0152674	0.0161098	0.0173481	0.0178279	0.0189651	0.0208447	0.0217541	0.0225985
Anhui	0.00871863	0.00917751	0.00966053	0.00989289	0.0111075	0.0137675	0.0132467	0.0140282	0.0163723	0.0184927	0.0188793
Jiangxi	0.00709002	0.00746318	0.00785598	0.00843584	0.00904168	0.0113844	0.0092	0.0083	0.0088	0.0094	0.0097
Huebi	0.0112259	0.0118167	0.0124387	0.0120534	0.0131578	0.0164684	0.0165202	0.0164532	0.0172816	0.0180906	0.01866
Hunan	0.00629394	0.0066252	0.0069739	0.00779164	0.00975335	0.0117537	0.0116324	0.0118569	0.0129853	0.0133473	0.0136082
Chongqing	0.0087958	0.00925873	0.00974603	0.010066	0.010382	0.0121684	0.0126514	0.0128214	0.0140057	0.0139444	0.0141524
Sichuan	0.0111994	0.0117889	0.0124093	0.0131732	0.0127178	0.0151548	0.0153775	0.013987	0.0146987	0.0152318	0.0157447
Guizhou	0.00559871	0.00589338	0.00620356	0.00476403	0.00531509	0.00674985	0.00651216	0.00636812	0.00608564	0.005895	0.00598939
Yunan	0.00473411	0.00498328	0.00524555	0.00542271	0.00544437	0.00603428	0.00611419	0.006306	0.00667348	0.00680835	0.0067033
environmental regulation level (erl)	2004	2005	2006	2007	2008	2009	2010	2011	2012	2013	2014
Shanghai	0.00865046	0.008827	0.0091	0.0101	0.0112	0.0106	0.0078	0.0075	0.0066	0.0087	0.0117019
Jiangsu	0.0124529	0.012707	0.0131	0.0124	0.0131	0.0107	0.0113	0.0117	0.0122	0.0149	0.016954
Zhejiang	0.00846034	0.008633	0.0089	0.0094	0.0242	0.0086	0.012	0.0074	0.0108	0.0104	0.0143029
Anhui	0.00798504	0.008148	0.0084	0.0112	0.0157	0.0138	0.0146	0.0175	0.0192	0.0266	0.0274575
Jiangxi	0.0076048	0.00776	0.008	0.0083	0.006	0.0092	0.0166	0.0206	0.0244	0.0167	0.0192555
Huebi	0.00846034	0.008633	0.0089	0.007	0.008	0.0116	0.0092	0.0132	0.0128	0.0102	0.0160498
Hunan	0.00674926	0.006887	0.0071	0.007	0.0082	0.0112	0.0066	0.0065	0.0086	0.0095	0.0107659
Chongqing	0.0163503	0.016684	0.0172	0.0155	0.0132	0.0168	0.0222	0.0259	0.0164	0.0137	0.014664
Sichuan	0.00779492	0.007954	0.0082	0.0097	0.0081	0.0073	0.0052	0.0067	0.0075	0.0089	0.0128169
Guizhou	0.00817516	0.008342	0.0086	0.0082	0.007	0.0054	0.0065	0.0114	0.0101	0.0137	0.0278725
Yunan	0.00684432	0.006984	0.0072	0.0063	0.0077	0.0129	0.0147	0.0134	0.0128	0.0168	0.0156756
